# Supplementary material for: ﻿Unveiling the identity of Diaurora Cockerell, 1903 (Bivalvia, Unionidae): morphology, molecular phylogenetics, and the description of a new species
Source: Zookeys. 2023 Aug 3;1173:131–44. doi: 10.3897/zookeys.1173.106148 (PMC10415898; doi:10.3897/zookeys.1173.106148)
Supplement: XML Treatment for Diaurora [file zookeys.1173.106148-treatment1.xml]

<!DOCTYPE tp:taxon-treatment
  PUBLIC "-//TaxonX//DTD Taxonomic Treatment Publishing DTD v0 20100105//EN" "tax-treatment-NSO.dtd">
<tp:taxon-treatment xmlns:tp="http://www.plazi.org/taxpub"><tp:treatment-meta><kwd-group><label>Taxon classification</label><kwd>
                <named-content content-type="kingdom">Animalia</named-content>
              </kwd><kwd>
                <named-content content-type="order">Unionida</named-content>
              </kwd><kwd>
                <named-content content-type="family">Unionidae</named-content>
              </kwd></kwd-group><mixed-citation publication-type="journal"><person-group><name><surname>Chen</surname><given-names>Zhong-Guang</given-names></name><name><surname>Dai</surname><given-names>Yu-Ting</given-names></name><name><surname>Ouyang</surname><given-names>Shan</given-names></name><name><surname>Huang</surname><given-names>Xiao-Chen</given-names></name><name><surname>Wu</surname><given-names>Xiao-Ping</given-names></name></person-group><article-title>﻿Unveiling the identity of <italic><tp:taxon-name><tp:taxon-name-part taxon-name-part-type="genus" reg="Diaurora">Diaurora</tp:taxon-name-part></tp:taxon-name></italic> Cockerell, 1903 (<tp:taxon-name><tp:taxon-name-part taxon-name-part-type="class">Bivalvia</tp:taxon-name-part></tp:taxon-name>, <tp:taxon-name><tp:taxon-name-part taxon-name-part-type="family">Unionidae</tp:taxon-name-part></tp:taxon-name>): morphology, molecular phylogenetics, and the description of a new species</article-title><source>Zookeys</source><day>03</day><month>08</month><year>2023</year><volume>1173</volume><fpage>131</fpage><lpage>144</lpage><pub-id pub-id-type="doi">10.3897/zookeys.1173.106148</pub-id></mixed-citation></tp:treatment-meta><tp:nomenclature><label>﻿Genus</label><tp:taxon-name>
              <object-id xmlns:xlink="http://www.w3.org/1999/xlink" content-type="arpha" xlink:type="simple">B36C7A0D-F273-5C81-8CCC-0ECD2244C93C</object-id>
              <tp:taxon-name-part taxon-name-part-type="genus" reg="Diaurora">Diaurora</tp:taxon-name-part>
            </tp:taxon-name><tp:taxon-authority>Cockerell, 1903</tp:taxon-authority><xref ref-type="fig" rid="F3">Figs 3A, B</xref><xref ref-type="fig" rid="F4">, 4</xref><xref ref-type="fig" rid="F5">, 5</xref></tp:nomenclature><tp:treatment-sec sec-type="type species" id="SECID0EBSAG"><title>Type species.</title><p><italic><tp:taxon-name><tp:taxon-name-part taxon-name-part-type="genus" reg="Unio">Unio</tp:taxon-name-part><tp:taxon-name-part taxon-name-part-type="species" reg="auroreus">auroreus</tp:taxon-name-part></tp:taxon-name></italic> Heude, 1883, by original designation.</p></tp:treatment-sec><tp:treatment-sec sec-type="diagnosis" id="SECID0ESSAG"><title>Diagnosis.</title><p>Shell small size, symmetric, flat, sub-glossy, triangular-ovate to reniform, orangish to brownish, with broken blackish-green rays. Zigzag sculpture present. Posterior ridge absent.</p></tp:treatment-sec><tp:treatment-sec sec-type="remarks" id="SECID0EXSAG"><title>Remarks.</title><p><italic><tp:taxon-name><tp:taxon-name-part taxon-name-part-type="genus" reg="Aurora">Aurora</tp:taxon-name-part></tp:taxon-name></italic> Simpson, 1900 was originally described as a subgenus of <italic><tp:taxon-name><tp:taxon-name-part taxon-name-part-type="genus" reg="Parreysia">Parreysia</tp:taxon-name-part></tp:taxon-name></italic> based on shell morphology. <xref ref-type="bibr" rid="B28">Simpson (1900)</xref> indicated uncertainty regarding the taxonomic placement of <italic><tp:taxon-name><tp:taxon-name-part taxon-name-part-type="genus" reg="Unio">Unio</tp:taxon-name-part><tp:taxon-name-part taxon-name-part-type="species" reg="auroreus">auroreus</tp:taxon-name-part></tp:taxon-name></italic> and whether it merited a generic rank. As a result, he provisionally designated it as a new subgenus. <xref ref-type="bibr" rid="B6">Cockerell (1903)</xref> renamed <italic><tp:taxon-name><tp:taxon-name-part taxon-name-part-type="genus" reg="Aurora">Aurora</tp:taxon-name-part></tp:taxon-name></italic> as <italic><tp:taxon-name><tp:taxon-name-part taxon-name-part-type="genus" reg="Diaurora">Diaurora</tp:taxon-name-part></tp:taxon-name></italic> due to the former being a junior homonym of <italic><tp:taxon-name><tp:taxon-name-part taxon-name-part-type="genus" reg="Aurora">Aurora</tp:taxon-name-part></tp:taxon-name></italic> Ragonot, 1887 (<tp:taxon-name><tp:taxon-name-part taxon-name-part-type="class">Insecta</tp:taxon-name-part></tp:taxon-name>: <tp:taxon-name><tp:taxon-name-part taxon-name-part-type="order">Lepidoptera</tp:taxon-name-part></tp:taxon-name>: <tp:taxon-name><tp:taxon-name-part taxon-name-part-type="family">Pyralidae</tp:taxon-name-part></tp:taxon-name>) and <italic><tp:taxon-name><tp:taxon-name-part taxon-name-part-type="genus" reg="Aurora">Aurora</tp:taxon-name-part></tp:taxon-name></italic> Sollas, 1888 (<tp:taxon-name><tp:taxon-name-part taxon-name-part-type="phylum">Porifera</tp:taxon-name-part></tp:taxon-name>: <tp:taxon-name><tp:taxon-name-part taxon-name-part-type="class">Demospongiae</tp:taxon-name-part></tp:taxon-name>: <tp:taxon-name><tp:taxon-name-part taxon-name-part-type="family">Ancorinidae</tp:taxon-name-part></tp:taxon-name>). <xref ref-type="bibr" rid="B14">Haas (1924)</xref> elevated <italic><tp:taxon-name><tp:taxon-name-part taxon-name-part-type="genus" reg="Diaurora">Diaurora</tp:taxon-name-part></tp:taxon-name></italic> to an independent genus, but this viewpoint was not widely accepted. <xref ref-type="bibr" rid="B35">Wu et al. (1999)</xref> recombined <italic><tp:taxon-name><tp:taxon-name-part taxon-name-part-type="genus" reg="Parreysia">Parreysia</tp:taxon-name-part><tp:taxon-name-part taxon-name-part-type="species" reg="aurorea">aurorea</tp:taxon-name-part></tp:taxon-name></italic> as <italic><tp:taxon-name><tp:taxon-name-part taxon-name-part-type="genus" reg="Acuticosta">Acuticosta</tp:taxon-name-part><tp:taxon-name-part taxon-name-part-type="species" reg="aurorea">aurorea</tp:taxon-name-part></tp:taxon-name></italic> based on shell morphology and marsupium type. While <italic><tp:taxon-name><tp:taxon-name-part taxon-name-part-type="genus" reg="Diaurora">Diaurora</tp:taxon-name-part></tp:taxon-name></italic> shares some similarities in shell morphology with <italic><tp:taxon-name><tp:taxon-name-part taxon-name-part-type="genus" reg="Acuticosta">Acuticosta</tp:taxon-name-part></tp:taxon-name></italic>, it can be differentiated from <italic><tp:taxon-name><tp:taxon-name-part taxon-name-part-type="genus" reg="Acuticosta">Acuticosta</tp:taxon-name-part></tp:taxon-name></italic> by its distinct shell shape and the absence of a posterior ridge (Fig. <xref ref-type="fig" rid="F3">3</xref>).</p><fig id="F3" position="float" orientation="portrait"><object-id xmlns:xlink="http://www.w3.org/1999/xlink" content-type="doi" xlink:type="simple">10.3897/zookeys.1173.106148.figure3</object-id><object-id xmlns:xlink="http://www.w3.org/1999/xlink" content-type="arpha" xlink:type="simple">78365FC4-27BA-5B1A-9430-97BE97DE17BE</object-id><label>Figure 3.</label><caption><p>Specimens of <italic><tp:taxon-name><tp:taxon-name-part taxon-name-part-type="genus" reg="Diaurora">Diaurora</tp:taxon-name-part></tp:taxon-name></italic> and <italic><tp:taxon-name><tp:taxon-name-part taxon-name-part-type="genus" reg="Acuticosta">Acuticosta</tp:taxon-name-part><tp:taxon-name-part taxon-name-part-type="species" reg="chinensis">chinensis</tp:taxon-name-part></tp:taxon-name></italic><bold>A</bold><italic><tp:taxon-name><tp:taxon-name-part taxon-name-part-type="genus" reg="Diaurora">Diaurora</tp:taxon-name-part><tp:taxon-name-part taxon-name-part-type="species" reg="aurorea">aurorea</tp:taxon-name-part></tp:taxon-name></italic>, 22_NCU_XPWU_DA03 <bold>B</bold><italic><tp:taxon-name><tp:taxon-name-part taxon-name-part-type="genus" reg="Diaurora">Diaurora</tp:taxon-name-part><tp:taxon-name-part taxon-name-part-type="species" reg="laeve">laeve</tp:taxon-name-part></tp:taxon-name></italic> sp. nov., holotype: 22_NCU_XPWU_DL01 <bold>C</bold><italic><tp:taxon-name><tp:taxon-name-part taxon-name-part-type="genus" reg="Acuticosta">Acuticosta</tp:taxon-name-part><tp:taxon-name-part taxon-name-part-type="species" reg="chinensis">chinensis</tp:taxon-name-part></tp:taxon-name></italic>, 22_NCU_XPWU_AC01.</p></caption><graphic xmlns:xlink="http://www.w3.org/1999/xlink" xlink:href="zookeys-1173-131_article-106148__-g003.jpg" position="float" orientation="portrait" xlink:type="simple" id="oo_887648.jpg"><uri content-type="original_file" xlink:type="simple">https://binary.pensoft.net/fig/887648</uri></graphic></fig></tp:treatment-sec><tp:treatment-sec><!--Section generated to contain objects referenced in tp:taxon-treatment.--><fig id="F4" position="float" orientation="portrait"><object-id xmlns:xlink="http://www.w3.org/1999/xlink" content-type="doi" xlink:type="simple">10.3897/zookeys.1173.106148.figure4</object-id><object-id xmlns:xlink="http://www.w3.org/1999/xlink" content-type="arpha" xlink:type="simple">9699F935-0128-5639-B10D-495F1954DA61</object-id><label>Figure 4.</label><caption><p>Comparison of the radial pattern on the shell surface in <italic><tp:taxon-name><tp:taxon-name-part taxon-name-part-type="genus" reg="Diaurora">Diaurora</tp:taxon-name-part></tp:taxon-name></italic><bold>A</bold><italic><tp:taxon-name><tp:taxon-name-part taxon-name-part-type="genus" reg="Diaurora">Diaurora</tp:taxon-name-part><tp:taxon-name-part taxon-name-part-type="species" reg="aurorea">aurorea</tp:taxon-name-part></tp:taxon-name></italic>, 22_NCU_XPWU_DA04 <bold>B</bold><italic><tp:taxon-name><tp:taxon-name-part taxon-name-part-type="genus" reg="Diaurora">Diaurora</tp:taxon-name-part><tp:taxon-name-part taxon-name-part-type="species" reg="laeve">laeve</tp:taxon-name-part></tp:taxon-name></italic> sp. nov., 22_NCU_XPWU_DL02.</p></caption><graphic xmlns:xlink="http://www.w3.org/1999/xlink" xlink:href="zookeys-1173-131_article-106148__-g004.jpg" position="float" orientation="portrait" xlink:type="simple" id="oo_887649.jpg"><uri content-type="original_file" xlink:type="simple">https://binary.pensoft.net/fig/887649</uri></graphic></fig><fig id="F5" position="float" orientation="portrait"><object-id xmlns:xlink="http://www.w3.org/1999/xlink" content-type="doi" xlink:type="simple">10.3897/zookeys.1173.106148.figure5</object-id><object-id xmlns:xlink="http://www.w3.org/1999/xlink" content-type="arpha" xlink:type="simple">3C574414-5924-57DC-A4F2-30E3B50D7A69</object-id><label>Figure 5.</label><caption><p>Soft anatomical characters of <italic><tp:taxon-name><tp:taxon-name-part taxon-name-part-type="genus" reg="Diaurora">Diaurora</tp:taxon-name-part></tp:taxon-name></italic><bold>A</bold><italic><tp:taxon-name><tp:taxon-name-part taxon-name-part-type="genus" reg="Diaurora">Diaurora</tp:taxon-name-part><tp:taxon-name-part taxon-name-part-type="species" reg="aurorea">aurorea</tp:taxon-name-part></tp:taxon-name></italic>, 22_NCU_XPWU_DA15 <bold>B</bold><italic><tp:taxon-name><tp:taxon-name-part taxon-name-part-type="genus" reg="Diaurora">Diaurora</tp:taxon-name-part><tp:taxon-name-part taxon-name-part-type="species" reg="laeve">laeve</tp:taxon-name-part></tp:taxon-name></italic> sp. nov., 22_NCU_XPWU_DL50. aam, anterior adductor muscle; pam, posterior adductor muscle; ea, excurrent aperture; ia, incurrent aperture; pia, papillae of the incurrent aperture; pea, papillae of the excurrent aperture; ig, inner gills; og, outer gills; m, mantle; lp, labial palps; vm, visceral mass; f, foot.</p></caption><graphic xmlns:xlink="http://www.w3.org/1999/xlink" xlink:href="zookeys-1173-131_article-106148__-g005.jpg" position="float" orientation="portrait" xlink:type="simple" id="oo_887650.jpg"><uri content-type="original_file" xlink:type="simple">https://binary.pensoft.net/fig/887650</uri></graphic></fig></tp:treatment-sec><ref-list><ref id="B28"><mixed-citation xmlns:xlink="http://www.w3.org/1999/xlink" xlink:type="simple"><person-group><name name-style="western"><surname>Simpson</surname><given-names>CT</given-names></name></person-group> (<year>1900</year>) <article-title>Synopsis of the naiades: Or pearly fresh-water mussels.</article-title><source>Proceedings of the United States National Museum</source><volume>22</volume>(<issue>1205</issue>): <fpage>501</fpage>–<lpage>1044</lpage>. <ext-link xlink:href="10.5479/si.00963801.22-1205.501" ext-link-type="doi" xlink:type="simple">https://doi.org/10.5479/si.00963801.22-1205.501</ext-link></mixed-citation></ref><ref id="B6"><mixed-citation xmlns:xlink="http://www.w3.org/1999/xlink" xlink:type="simple"><person-group><name name-style="western"><surname>Cockerell</surname><given-names>TDA</given-names></name></person-group> (<year>1903</year>) <article-title>Some homonymous generic names.</article-title><source>The Nautilus</source><volume>16</volume>(<issue>10</issue>): <fpage>118</fpage>.</mixed-citation></ref><ref id="B14"><mixed-citation xmlns:xlink="http://www.w3.org/1999/xlink" xlink:type="simple"><person-group><name name-style="western"><surname>Haas</surname><given-names>F</given-names></name></person-group> (<year>1924</year>) <article-title>Beiträge zu einer Monographie der asiatischen Unioniden.</article-title><source>Abhandlungen der Senckenbergischen Naturforschenden Gesellschaft</source><volume>38</volume>: <fpage>187</fpage>–<lpage>188</lpage>.</mixed-citation></ref><ref id="B35"><mixed-citation xmlns:xlink="http://www.w3.org/1999/xlink" xlink:type="simple"><person-group><name name-style="western"><surname>Wu</surname><given-names>XP</given-names></name><name name-style="western"><surname>Liang</surname><given-names>Y</given-names></name><name name-style="western"><surname>Wang</surname><given-names>H</given-names></name><name name-style="western"><surname>Ouyang</surname><given-names>S</given-names></name></person-group> (<year>1999</year>) <article-title>Morphological characters of glochidia of <tp:taxon-name><tp:taxon-name-part taxon-name-part-type="family">Unionidae</tp:taxon-name-part></tp:taxon-name> and the taxonomic significance.</article-title><source>Shui Sheng Sheng Wu Hsueh Bao</source><volume>23</volume>: <fpage>139</fpage>–<lpage>147</lpage>. [In Chinese]</mixed-citation></ref></ref-list></tp:taxon-treatment>
