# Supplementary material for: ﻿Unveiling the identity of Diaurora Cockerell, 1903 (Bivalvia, Unionidae): morphology, molecular phylogenetics, and the description of a new species
Source: Zookeys. 2023 Aug 3;1173:131–44. doi: 10.3897/zookeys.1173.106148 (PMC10415898; doi:10.3897/zookeys.1173.106148)
Supplement: XML Treatment for Diaurora aurorea [file zookeys.1173.106148-treatment2.xml]

<!DOCTYPE tp:taxon-treatment
  PUBLIC "-//TaxonX//DTD Taxonomic Treatment Publishing DTD v0 20100105//EN" "tax-treatment-NSO.dtd">
<tp:taxon-treatment xmlns:tp="http://www.plazi.org/taxpub"><tp:treatment-meta><kwd-group><label>Taxon classification</label><kwd>
                <named-content content-type="kingdom">Animalia</named-content>
              </kwd><kwd>
                <named-content content-type="order">Unionida</named-content>
              </kwd><kwd>
                <named-content content-type="family">Unionidae</named-content>
              </kwd></kwd-group><mixed-citation publication-type="journal"><person-group><name><surname>Chen</surname><given-names>Zhong-Guang</given-names></name><name><surname>Dai</surname><given-names>Yu-Ting</given-names></name><name><surname>Ouyang</surname><given-names>Shan</given-names></name><name><surname>Huang</surname><given-names>Xiao-Chen</given-names></name><name><surname>Wu</surname><given-names>Xiao-Ping</given-names></name></person-group><article-title>﻿Unveiling the identity of <italic><tp:taxon-name><tp:taxon-name-part taxon-name-part-type="genus" reg="Diaurora">Diaurora</tp:taxon-name-part></tp:taxon-name></italic> Cockerell, 1903 (<tp:taxon-name><tp:taxon-name-part taxon-name-part-type="class">Bivalvia</tp:taxon-name-part></tp:taxon-name>, <tp:taxon-name><tp:taxon-name-part taxon-name-part-type="family">Unionidae</tp:taxon-name-part></tp:taxon-name>): morphology, molecular phylogenetics, and the description of a new species</article-title><source>Zookeys</source><day>03</day><month>08</month><year>2023</year><volume>1173</volume><fpage>131</fpage><lpage>144</lpage><pub-id pub-id-type="doi">10.3897/zookeys.1173.106148</pub-id></mixed-citation></tp:treatment-meta><tp:nomenclature><label>﻿</label><tp:taxon-name>
              <object-id xmlns:xlink="http://www.w3.org/1999/xlink" content-type="arpha" xlink:type="simple">7EDF281C-E53F-53A8-9C9E-7B1BB926B1A8</object-id>
              <tp:taxon-name-part taxon-name-part-type="genus" reg="Diaurora">Diaurora</tp:taxon-name-part>
              <tp:taxon-name-part taxon-name-part-type="species" reg="aurorea">aurorea</tp:taxon-name-part>
            </tp:taxon-name><tp:taxon-authority>(Heude, 1883)</tp:taxon-authority><xref ref-type="fig" rid="F3">Figs 3A</xref><xref ref-type="fig" rid="F4">, 4A</xref><xref ref-type="fig" rid="F5">, 5A</xref></tp:nomenclature><tp:treatment-sec sec-type="material" id="SECID0EN2AG"><title>Museum material.</title><p><bold><italic>Holotype</italic></bold>: USNM472411, Ning-kouo hien [宁国县], Kien-té hien [建德县], China. <abbrev xmlns:xlink="http://www.w3.org/1999/xlink" content-type="institution" xlink:title="National Zoological Museum of China" id="ABBRID0EY2AG" xlink:type="simple">NZMC</abbrev> FM00732, Yuanjiang River [沅江], Hunan Province [湖南省], China. SMF24000a–b, Yütanchiao [玉潭桥], Hunan [湖南], China, <named-content xmlns:xlink="http://www.w3.org/1999/xlink" content-type="dwc:verbatimCoordinates" xlink:type="simple"><named-content content-type="geo-json" specific-use="{&#34;type&#34;:&#34;Point&#34;,&#34;coordinates&#34;:[112.562500,28.251944]}" id="NCID0EA3AG" xlink:type="simple">28°15′7″N, 112°33′45″E</named-content></named-content>.</p></tp:treatment-sec><tp:treatment-sec sec-type="material" id="SECID0EF3AG"><title>New material.</title><p>22_NCU_XPWU_DA01–02, Fuhe River [抚河], Fuzhou City [抚州市], Jiangxi Province [江西省], China, <named-content xmlns:xlink="http://www.w3.org/1999/xlink" content-type="dwc:verbatimCoordinates" xlink:type="simple"><named-content content-type="geo-json" specific-use="{&#34;type&#34;:&#34;Point&#34;,&#34;coordinates&#34;:[116.567500,27.899167]}" id="NCID0EO3AG" xlink:type="simple">27°53′57″N, 116°34′03″E</named-content></named-content>, collected by Zhong-Guang Chen, Yu-Ting Dai, Chen-Chen Jia &amp; Ying-Ying Zhang in September 2022. 22_NCU_XPWU_DA03–15, Ganjiang River [赣江], Jian City [吉安市], Jiangxi Province [江西省], China, <named-content xmlns:xlink="http://www.w3.org/1999/xlink" content-type="dwc:verbatimCoordinates" xlink:type="simple"><named-content content-type="geo-json" specific-use="{&#34;type&#34;:&#34;Point&#34;,&#34;coordinates&#34;:[115.162222,27.210833]}" id="NCID0EW3AG" xlink:type="simple">27°12′39″N, 115°09′44″E</named-content></named-content>, collected by Zhong-Guang Chen &amp; Zheng-Jie Lou in November 2022. YHC0028001, Jiulong River [九龙江], Fujian Province [福建省], China, collected by Hao Yang in 2003.</p></tp:treatment-sec><tp:treatment-sec sec-type="diagnosis" id="SECID0E23AG"><title>Diagnosis.</title><p>Shell triangular-ovate; posterior margin obliquely arc-shaped. Periostracum with straight broken blackish-green rays. Zigzag sculpture presented on all over the shell surface.</p></tp:treatment-sec><tp:treatment-sec sec-type="description" id="SECID0EA4AG"><title>Description.</title><p>Shell (Figs <xref ref-type="fig" rid="F3">3A</xref>, <xref ref-type="fig" rid="F4">4A</xref>). Shell small size, symmetric, solid, moderately thick, sub-glossy, triangular-ovate. Anterior margin oval, inflated; dorsal margin curved downwards; ventral margin slightly rounded or nearly straight; posterior margin obliquely arc-shaped. Umbo inflated, above hinge line, located at 1/3 of the dorsal margin, and often eroded. Periostracum orangish to brownish, with straight broken blackish-green rays and thin growth lines. Growth lines arranged in irregular concentric circles. Zigzag sculpture presented on all over the shell surface but weakening from umbo to edge. Hinge short. Ligament short and strong. Mantle muscle scars obvious. Anterior adductor muscle scars oval, deep, smooth in junior but rough in adult; posterior adductor muscle scars long oval, smooth. Left valve with two pseudocardinal teeth, equal height, anterior tooth small and flat, posterior tooth thick and pyramidal; anterior pseudocardinal tooth of the right valve well developed, posterior pseudocardinal tooth reduced, connected to lateral teeth. Lateral teeth of both valves long and thick. Nacre white or light orangish.</p><fig id="F4" position="float" orientation="portrait"><object-id xmlns:xlink="http://www.w3.org/1999/xlink" content-type="doi" xlink:type="simple">10.3897/zookeys.1173.106148.figure4</object-id><object-id xmlns:xlink="http://www.w3.org/1999/xlink" content-type="arpha" xlink:type="simple">9699F935-0128-5639-B10D-495F1954DA61</object-id><label>Figure 4.</label><caption><p>Comparison of the radial pattern on the shell surface in <italic><tp:taxon-name><tp:taxon-name-part taxon-name-part-type="genus" reg="Diaurora">Diaurora</tp:taxon-name-part></tp:taxon-name></italic><bold>A</bold><italic><tp:taxon-name><tp:taxon-name-part taxon-name-part-type="genus" reg="Diaurora">Diaurora</tp:taxon-name-part><tp:taxon-name-part taxon-name-part-type="species" reg="aurorea">aurorea</tp:taxon-name-part></tp:taxon-name></italic>, 22_NCU_XPWU_DA04 <bold>B</bold><italic><tp:taxon-name><tp:taxon-name-part taxon-name-part-type="genus" reg="Diaurora">Diaurora</tp:taxon-name-part><tp:taxon-name-part taxon-name-part-type="species" reg="laeve">laeve</tp:taxon-name-part></tp:taxon-name></italic> sp. nov., 22_NCU_XPWU_DL02.</p></caption><graphic xmlns:xlink="http://www.w3.org/1999/xlink" xlink:href="zookeys-1173-131_article-106148__-g004.jpg" position="float" orientation="portrait" xlink:type="simple" id="oo_887649.jpg"><uri content-type="original_file" xlink:type="simple">https://binary.pensoft.net/fig/887649</uri></graphic></fig><p>Length 32.0–41.3 mm, height 20.5–26.0 mm, width 12.4–17.2 mm.</p><p><bold><italic>Soft anatomy</italic></bold> (Fig. <xref ref-type="fig" rid="F5">5A</xref>). Mantle off-white to light-brownish, aperture margins brown, flap margin with blackish to brown papillae. Gills light-brownish, inner gills slightly longer and wider than outer gills. Labial palps yellowish to brown (fade to grayish white in alcohol), distally pointed and irregularly fan-shaped in appearance. Visceral mass creamy white, foot orange (fade to grayish white in alcohol).</p><fig id="F5" position="float" orientation="portrait"><object-id xmlns:xlink="http://www.w3.org/1999/xlink" content-type="doi" xlink:type="simple">10.3897/zookeys.1173.106148.figure5</object-id><object-id xmlns:xlink="http://www.w3.org/1999/xlink" content-type="arpha" xlink:type="simple">3C574414-5924-57DC-A4F2-30E3B50D7A69</object-id><label>Figure 5.</label><caption><p>Soft anatomical characters of <italic><tp:taxon-name><tp:taxon-name-part taxon-name-part-type="genus" reg="Diaurora">Diaurora</tp:taxon-name-part></tp:taxon-name></italic><bold>A</bold><italic><tp:taxon-name><tp:taxon-name-part taxon-name-part-type="genus" reg="Diaurora">Diaurora</tp:taxon-name-part><tp:taxon-name-part taxon-name-part-type="species" reg="aurorea">aurorea</tp:taxon-name-part></tp:taxon-name></italic>, 22_NCU_XPWU_DA15 <bold>B</bold><italic><tp:taxon-name><tp:taxon-name-part taxon-name-part-type="genus" reg="Diaurora">Diaurora</tp:taxon-name-part><tp:taxon-name-part taxon-name-part-type="species" reg="laeve">laeve</tp:taxon-name-part></tp:taxon-name></italic> sp. nov., 22_NCU_XPWU_DL50. aam, anterior adductor muscle; pam, posterior adductor muscle; ea, excurrent aperture; ia, incurrent aperture; pia, papillae of the incurrent aperture; pea, papillae of the excurrent aperture; ig, inner gills; og, outer gills; m, mantle; lp, labial palps; vm, visceral mass; f, foot.</p></caption><graphic xmlns:xlink="http://www.w3.org/1999/xlink" xlink:href="zookeys-1173-131_article-106148__-g005.jpg" position="float" orientation="portrait" xlink:type="simple" id="oo_887650.jpg"><uri content-type="original_file" xlink:type="simple">https://binary.pensoft.net/fig/887650</uri></graphic></fig></tp:treatment-sec><tp:treatment-sec sec-type="Vernacular name" id="SECID0EWABG"><title>Vernacular name.</title><p>金黄蚌 (Pinyin: jin huang bang).</p></tp:treatment-sec><tp:treatment-sec sec-type="distribution" id="SECID0E2ABG"><title>Distribution and ecology.</title><p>Scattered in the middle and lower Changjiang River basin and the upper Jiulongjiang River, including Anhui Province, Jiangxi Province, Hunan Province and Fujian Province (Fig. <xref ref-type="fig" rid="F6">6</xref>). It mainly co-occurs with <italic><tp:taxon-name><tp:taxon-name-part taxon-name-part-type="genus" reg="Aculamprotula">Aculamprotula</tp:taxon-name-part><tp:taxon-name-part taxon-name-part-type="species" reg="polysticta">polysticta</tp:taxon-name-part></tp:taxon-name></italic> (Heude, 1877), <italic><tp:taxon-name><tp:taxon-name-part taxon-name-part-type="genus" reg="Acuticosta">Acuticosta</tp:taxon-name-part><tp:taxon-name-part taxon-name-part-type="species" reg="chinensis">chinensis</tp:taxon-name-part></tp:taxon-name></italic> (Lea, 1868), <italic><tp:taxon-name><tp:taxon-name-part taxon-name-part-type="genus" reg="Cuneopsis">Cuneopsis</tp:taxon-name-part><tp:taxon-name-part taxon-name-part-type="species" reg="heudei">heudei</tp:taxon-name-part></tp:taxon-name></italic> (Heude, 1874), <italic><tp:taxon-name><tp:taxon-name-part taxon-name-part-type="genus" reg="Nodularia">Nodularia</tp:taxon-name-part><tp:taxon-name-part taxon-name-part-type="species" reg="douglasiae">douglasiae</tp:taxon-name-part></tp:taxon-name></italic> (Gray, 1833), <italic><tp:taxon-name><tp:taxon-name-part taxon-name-part-type="genus" reg="Lamprotula">Lamprotula</tp:taxon-name-part><tp:taxon-name-part taxon-name-part-type="species" reg="caveata">caveata</tp:taxon-name-part></tp:taxon-name></italic> (Heude, 1877), <italic><tp:taxon-name><tp:taxon-name-part taxon-name-part-type="genus" reg="Lanceolaria">Lanceolaria</tp:taxon-name-part><tp:taxon-name-part taxon-name-part-type="species" reg="triformis">triformis</tp:taxon-name-part></tp:taxon-name></italic> (Heude, 1877) and <italic><tp:taxon-name><tp:taxon-name-part taxon-name-part-type="genus" reg="Ptychorhynchus">Ptychorhynchus</tp:taxon-name-part><tp:taxon-name-part taxon-name-part-type="species" reg="pfisteri">pfisteri</tp:taxon-name-part></tp:taxon-name></italic> (Heude, 1874) in the sandy substrates of tributaries of large rivers (Fig. <xref ref-type="fig" rid="F7">7</xref>). Besides, <italic><tp:taxon-name><tp:taxon-name-part taxon-name-part-type="genus" reg="Diaurora">D.</tp:taxon-name-part><tp:taxon-name-part taxon-name-part-type="species" reg="aurorea">aurorea</tp:taxon-name-part></tp:taxon-name></italic> was reported in Vietnam by <xref ref-type="bibr" rid="B8">Dang et al. (1980)</xref>, but the specimens were not available for examination (<xref ref-type="bibr" rid="B9">Do et al. 2018</xref>). This record is highly dubious due to its considerable distance from the known distribution range of <italic><tp:taxon-name><tp:taxon-name-part taxon-name-part-type="genus" reg="Diaurora">D.</tp:taxon-name-part><tp:taxon-name-part taxon-name-part-type="species" reg="aurorea">aurorea</tp:taxon-name-part></tp:taxon-name></italic> as documented in this study. It is possible that this record was a misidentification of <italic><tp:taxon-name><tp:taxon-name-part taxon-name-part-type="genus" reg="Acuticosta">Acuticosta</tp:taxon-name-part></tp:taxon-name></italic> species.</p><fig id="F6" position="float" orientation="portrait"><object-id xmlns:xlink="http://www.w3.org/1999/xlink" content-type="doi" xlink:type="simple">10.3897/zookeys.1173.106148.figure6</object-id><object-id xmlns:xlink="http://www.w3.org/1999/xlink" content-type="arpha" xlink:type="simple">3B926745-4D6E-535A-BB04-AC89CE042461</object-id><label>Figure 6.</label><caption><p>Distribution map of <italic><tp:taxon-name><tp:taxon-name-part taxon-name-part-type="genus" reg="Diaurora">Diaurora.</tp:taxon-name-part></tp:taxon-name></italic> Star: type locality of <italic><tp:taxon-name><tp:taxon-name-part taxon-name-part-type="genus" reg="Diaurora">Diaurora</tp:taxon-name-part><tp:taxon-name-part taxon-name-part-type="species" reg="laeve">laeve</tp:taxon-name-part></tp:taxon-name></italic> sp. nov.; solid triangle: type locality of <italic><tp:taxon-name><tp:taxon-name-part taxon-name-part-type="genus" reg="Diaurora">Diaurora</tp:taxon-name-part><tp:taxon-name-part taxon-name-part-type="species" reg="aurorea">aurorea</tp:taxon-name-part></tp:taxon-name></italic>; hollow triangle: new locality of <italic><tp:taxon-name><tp:taxon-name-part taxon-name-part-type="genus" reg="Diaurora">Diaurora</tp:taxon-name-part><tp:taxon-name-part taxon-name-part-type="species" reg="aurorea">aurorea</tp:taxon-name-part></tp:taxon-name></italic>.</p></caption><graphic xmlns:xlink="http://www.w3.org/1999/xlink" xlink:href="zookeys-1173-131_article-106148__-g006.jpg" position="float" orientation="portrait" xlink:type="simple" id="oo_887651.jpg"><uri content-type="original_file" xlink:type="simple">https://binary.pensoft.net/fig/887651</uri></graphic></fig><fig id="F7" position="float" orientation="portrait"><object-id xmlns:xlink="http://www.w3.org/1999/xlink" content-type="doi" xlink:type="simple">10.3897/zookeys.1173.106148.figure7</object-id><object-id xmlns:xlink="http://www.w3.org/1999/xlink" content-type="arpha" xlink:type="simple">FC2291A9-173D-5C4A-9D45-1AD6BB57704C</object-id><label>Figure 7.</label><caption><p>Habitat of <italic><tp:taxon-name><tp:taxon-name-part taxon-name-part-type="genus" reg="Diaurora">Diaurora.</tp:taxon-name-part></tp:taxon-name></italic><bold>A</bold> habitat of <italic><tp:taxon-name><tp:taxon-name-part taxon-name-part-type="genus" reg="Diaurora">Diaurora</tp:taxon-name-part><tp:taxon-name-part taxon-name-part-type="species" reg="aurorea">aurorea</tp:taxon-name-part></tp:taxon-name></italic>, Fuhe River, Fuzhou City, Jiangxi Province, China <bold>B</bold> habitat of <italic><tp:taxon-name><tp:taxon-name-part taxon-name-part-type="genus" reg="Diaurora">Diaurora</tp:taxon-name-part><tp:taxon-name-part taxon-name-part-type="species" reg="laeve">laeve</tp:taxon-name-part></tp:taxon-name></italic> sp. nov., Zishui River, Shaoyang City, Hunan Province, China.</p></caption><graphic xmlns:xlink="http://www.w3.org/1999/xlink" xlink:href="zookeys-1173-131_article-106148__-g007.jpg" position="float" orientation="portrait" xlink:type="simple" id="oo_887652.jpg"><uri content-type="original_file" xlink:type="simple">https://binary.pensoft.net/fig/887652</uri></graphic></fig></tp:treatment-sec><tp:treatment-sec sec-type="remarks" id="SECID0E5HBG"><title>Remarks.</title><p>The rarity of <italic><tp:taxon-name><tp:taxon-name-part taxon-name-part-type="genus" reg="Diaurora">D.</tp:taxon-name-part><tp:taxon-name-part taxon-name-part-type="species" reg="aurorea">aurorea</tp:taxon-name-part></tp:taxon-name></italic> has been seriously underestimated for a long time due to the common misidentification of museum material. Upon examination of museum specimens, it has been discovered that specimen NZMC10542 in the National Zoological Museum of China and specimens 15_NCU_XPWU_AA01–11 in Nanchang University were actually <italic><tp:taxon-name><tp:taxon-name-part taxon-name-part-type="genus" reg="Acuticosta">Acuticosta</tp:taxon-name-part><tp:taxon-name-part taxon-name-part-type="species" reg="chinensis">chinensis</tp:taxon-name-part></tp:taxon-name></italic>. Since its original description, only a handful of additional specimens of <italic><tp:taxon-name><tp:taxon-name-part taxon-name-part-type="genus" reg="Diaurora">D.</tp:taxon-name-part><tp:taxon-name-part taxon-name-part-type="species" reg="aurorea">aurorea</tp:taxon-name-part></tp:taxon-name></italic> have been correctly identified. It has always been shrouded in mystery as there are hardly any photographs of specimens other than the type specimen. The new specimens examined in this study indicate that it is far more widespread than previously recorded. However, the habitats of <italic><tp:taxon-name><tp:taxon-name-part taxon-name-part-type="genus" reg="Diaurora">D.</tp:taxon-name-part><tp:taxon-name-part taxon-name-part-type="species" reg="aurorea">aurorea</tp:taxon-name-part></tp:taxon-name></italic> are severely fragmented and the population size is very small. Therefore, it requires more attention and protection in the future.</p></tp:treatment-sec><tp:treatment-sec><!--Section generated to contain objects referenced in tp:taxon-treatment.--><fig id="F3" position="float" orientation="portrait"><object-id xmlns:xlink="http://www.w3.org/1999/xlink" content-type="doi" xlink:type="simple">10.3897/zookeys.1173.106148.figure3</object-id><object-id xmlns:xlink="http://www.w3.org/1999/xlink" content-type="arpha" xlink:type="simple">78365FC4-27BA-5B1A-9430-97BE97DE17BE</object-id><label>Figure 3.</label><caption><p>Specimens of <italic><tp:taxon-name><tp:taxon-name-part taxon-name-part-type="genus" reg="Diaurora">Diaurora</tp:taxon-name-part></tp:taxon-name></italic> and <italic><tp:taxon-name><tp:taxon-name-part taxon-name-part-type="genus" reg="Acuticosta">Acuticosta</tp:taxon-name-part><tp:taxon-name-part taxon-name-part-type="species" reg="chinensis">chinensis</tp:taxon-name-part></tp:taxon-name></italic><bold>A</bold><italic><tp:taxon-name><tp:taxon-name-part taxon-name-part-type="genus" reg="Diaurora">Diaurora</tp:taxon-name-part><tp:taxon-name-part taxon-name-part-type="species" reg="aurorea">aurorea</tp:taxon-name-part></tp:taxon-name></italic>, 22_NCU_XPWU_DA03 <bold>B</bold><italic><tp:taxon-name><tp:taxon-name-part taxon-name-part-type="genus" reg="Diaurora">Diaurora</tp:taxon-name-part><tp:taxon-name-part taxon-name-part-type="species" reg="laeve">laeve</tp:taxon-name-part></tp:taxon-name></italic> sp. nov., holotype: 22_NCU_XPWU_DL01 <bold>C</bold><italic><tp:taxon-name><tp:taxon-name-part taxon-name-part-type="genus" reg="Acuticosta">Acuticosta</tp:taxon-name-part><tp:taxon-name-part taxon-name-part-type="species" reg="chinensis">chinensis</tp:taxon-name-part></tp:taxon-name></italic>, 22_NCU_XPWU_AC01.</p></caption><graphic xmlns:xlink="http://www.w3.org/1999/xlink" xlink:href="zookeys-1173-131_article-106148__-g003.jpg" position="float" orientation="portrait" xlink:type="simple" id="oo_887648.jpg"><uri content-type="original_file" xlink:type="simple">https://binary.pensoft.net/fig/887648</uri></graphic></fig></tp:treatment-sec><ref-list><ref id="B8"><mixed-citation xmlns:xlink="http://www.w3.org/1999/xlink" xlink:type="simple"><person-group><name name-style="western"><surname>Dang</surname><given-names>NT</given-names></name><name name-style="western"><surname>Thai</surname><given-names>TB</given-names></name><name name-style="western"><surname>Pham</surname><given-names>VM</given-names></name></person-group> (<year>1980</year>) Identification of freshwater invertebrates of North Vietnam. Sciences and Technology Publishing Co., Ha Noi, Vietnam.</mixed-citation></ref><ref id="B9"><mixed-citation xmlns:xlink="http://www.w3.org/1999/xlink" xlink:type="simple"><person-group><name name-style="western"><surname>Do</surname><given-names>VT</given-names></name><name name-style="western"><surname>Le</surname><given-names>T</given-names></name><name name-style="western"><surname>Bogan</surname><given-names>A</given-names></name></person-group> (<year>2018</year>) <article-title>Freshwater Mussels (<tp:taxon-name><tp:taxon-name-part taxon-name-part-type="class">Bivalvia</tp:taxon-name-part></tp:taxon-name>: <tp:taxon-name><tp:taxon-name-part taxon-name-part-type="order">Unionida</tp:taxon-name-part></tp:taxon-name>) of Vietnam: Diversity, Distribution, and Conservation Status.</article-title><source>Freshwater Mollusk Biology and Conservation</source><volume>21</volume>(<issue>1</issue>): <fpage>1</fpage>–<lpage>18</lpage>. <ext-link xlink:href="10.31931/fmbc.v21i1.2018.1-18" ext-link-type="doi" xlink:type="simple">https://doi.org/10.31931/fmbc.v21i1.2018.1-18</ext-link></mixed-citation></ref></ref-list></tp:taxon-treatment>
