# Supplementary material for: ﻿Unveiling the identity of Diaurora Cockerell, 1903 (Bivalvia, Unionidae): morphology, molecular phylogenetics, and the description of a new species
Source: Zookeys. 2023 Aug 3;1173:131–44. doi: 10.3897/zookeys.1173.106148 (PMC10415898; doi:10.3897/zookeys.1173.106148)
Supplement: XML Treatment for Diaurora laeve [file zookeys.1173.106148-treatment3.xml]

<!DOCTYPE tp:taxon-treatment
  PUBLIC "-//TaxonX//DTD Taxonomic Treatment Publishing DTD v0 20100105//EN" "tax-treatment-NSO.dtd">
<tp:taxon-treatment xmlns:tp="http://www.plazi.org/taxpub"><tp:treatment-meta><kwd-group><label>Taxon classification</label><kwd>
                <named-content content-type="kingdom">Animalia</named-content>
              </kwd><kwd>
                <named-content content-type="order">Unionida</named-content>
              </kwd><kwd>
                <named-content content-type="family">Unionidae</named-content>
              </kwd></kwd-group><mixed-citation publication-type="journal"><person-group><name><surname>Chen</surname><given-names>Zhong-Guang</given-names></name><name><surname>Dai</surname><given-names>Yu-Ting</given-names></name><name><surname>Ouyang</surname><given-names>Shan</given-names></name><name><surname>Huang</surname><given-names>Xiao-Chen</given-names></name><name><surname>Wu</surname><given-names>Xiao-Ping</given-names></name></person-group><article-title>﻿Unveiling the identity of <italic><tp:taxon-name><tp:taxon-name-part taxon-name-part-type="genus" reg="Diaurora">Diaurora</tp:taxon-name-part></tp:taxon-name></italic> Cockerell, 1903 (<tp:taxon-name><tp:taxon-name-part taxon-name-part-type="class">Bivalvia</tp:taxon-name-part></tp:taxon-name>, <tp:taxon-name><tp:taxon-name-part taxon-name-part-type="family">Unionidae</tp:taxon-name-part></tp:taxon-name>): morphology, molecular phylogenetics, and the description of a new species</article-title><source>Zookeys</source><day>03</day><month>08</month><year>2023</year><volume>1173</volume><fpage>131</fpage><lpage>144</lpage><pub-id pub-id-type="doi">10.3897/zookeys.1173.106148</pub-id></mixed-citation></tp:treatment-meta><tp:nomenclature><label>﻿</label><tp:taxon-name>
              <object-id xmlns:xlink="http://www.w3.org/1999/xlink" content-type="arpha" xlink:type="simple">2FAD2044-3B5E-503A-B354-9B0EC766F841</object-id>
              <tp:taxon-name-part taxon-name-part-type="genus" reg="Diaurora">Diaurora</tp:taxon-name-part>
              <tp:taxon-name-part taxon-name-part-type="species" reg="laeve">laeve</tp:taxon-name-part>
              <object-id xmlns:xlink="http://www.w3.org/1999/xlink" content-type="zoobank" xlink:type="simple">https://zoobank.org/06206EEC-D7DB-464E-AC35-56F9E9174000</object-id>
            </tp:taxon-name><tp:taxon-authority>Chen, Dai, Huang &amp; Wu</tp:taxon-authority><tp:taxon-status xmlns:xlink="http://www.w3.org/1999/xlink" xlink:type="simple">sp. nov.</tp:taxon-status><xref ref-type="fig" rid="F3">Figs 3B</xref><xref ref-type="fig" rid="F4">, 4B</xref><xref ref-type="fig" rid="F5">, 5B</xref></tp:nomenclature><tp:treatment-sec sec-type="Type material"><title>Type material.</title><p><bold><italic>Holotype</italic></bold>: 22_NCU_XPWU_DL01, Zishui River [资水], Shaoyang County [邵阳县], Shaoyang City [邵阳市], Hunan Province [湖南省], China, <named-content xmlns:xlink="http://www.w3.org/1999/xlink" content-type="dwc:verbatimCoordinates" xlink:type="simple"><named-content content-type="geo-json" specific-use="{&#34;type&#34;:&#34;Point&#34;,&#34;coordinates&#34;:[111.269444,26.990833]}" id="NCID0EPLBG" xlink:type="simple">26°59′27″N, 111°16′10″E</named-content></named-content>, collected by Zhong-Guang Chen &amp; Zheng-Jie Lou in November 2022; <bold><italic>Paratypes</italic></bold>: 22_NCU_XPWU_DL02–100, other information same as holotype.</p></tp:treatment-sec><tp:treatment-sec sec-type="diagnosis" id="SECID0EXLBG"><title>Diagnosis.</title><p>Shell reniform. Periostracum with irregular broken blackish-green rays. Zigzag sculpture only presented in umbo area.</p></tp:treatment-sec><tp:treatment-sec sec-type="description" id="SECID0E3LBG"><title>Description.</title><p>Shell (Figs <xref ref-type="fig" rid="F3">3B</xref>, <xref ref-type="fig" rid="F4">4B</xref>). Shell small size, symmetric, solid, moderately thick, sub-glossy, reniform. Anterior margin oval, inflated; dorsal margin curved downwards and truncate; ventral margin slightly rounded or nearly straight; posterior margin oval. Umbo inflated, above hinge line, located at 1/3 of the dorsal margin, and often eroded. Periostracum orangish to brownish, with irregular broken blackish-green rays and thin growth lines. Growth lines arranged in irregular concentric circles. Zigzag sculpture only presented in umbo area. Hinge short. Ligament short and strong. Mantle muscle scars obvious. Anterior adductor muscle scars oval, deep, smooth in junior but rough in adult; posterior adductor muscle scars long oval, smooth. Left valve with two pseudocardinal teeth, equal height, anterior tooth small and flat, posterior tooth thick and pyramidal; anterior pseudocardinal tooth of the right valve well developed, posterior pseudocardinal tooth reduced, connected to lateral teeth. Lateral teeth of both valves long and thick. Nacre light orangish.</p><p><bold><italic>Holotype</italic></bold>: length 41.8 mm, height 29.1 mm, width 17.0 mm; Paratypes: length 27.4–45.0 mm, height 17.6–30.8 mm, width 11.0–17.6 mm.</p><p><bold><italic>Soft anatomy</italic></bold> (Fig. <xref ref-type="fig" rid="F5">5B</xref>). Mantle off-white to light-brownish, aperture margins brown, flap margin with yellowish papillae. Gills light-brownish, inner gills slightly longer and wider than outer gills. Labial palps yellowish to brown, distally pointed and irregularly fan-shaped in appearance. Visceral mass creamy white, foot orange.</p></tp:treatment-sec><tp:treatment-sec sec-type="etymology" id="SECID0E3MBG"><title>Etymology.</title><p>The specific name <italic>laeve</italic> is made from the Latin <italic>laeve</italic> for smooth, an adjective, alluding to the smoother shell surface of this species.</p></tp:treatment-sec><tp:treatment-sec sec-type="Vernacular name" id="SECID0EWNBG"><title>Vernacular name.</title><p>平滑金黄蚌 (Pinyin: ping hua jin huang bang).</p></tp:treatment-sec><tp:treatment-sec sec-type="distribution" id="SECID0E2NBG"><title>Distribution and ecology.</title><p><italic><tp:taxon-name><tp:taxon-name-part taxon-name-part-type="genus" reg="Diaurora">Diaurora</tp:taxon-name-part><tp:taxon-name-part taxon-name-part-type="species" reg="laeve">laeve</tp:taxon-name-part></tp:taxon-name></italic> sp. nov. is known from the type locality only (Fig. <xref ref-type="fig" rid="F6">6</xref>). It was found to occur in a pebbly substrate of the river together with <italic><tp:taxon-name><tp:taxon-name-part taxon-name-part-type="genus" reg="Nodularia">Nodularia</tp:taxon-name-part><tp:taxon-name-part taxon-name-part-type="species" reg="douglasiae">douglasiae</tp:taxon-name-part></tp:taxon-name></italic> and <italic><tp:taxon-name><tp:taxon-name-part taxon-name-part-type="genus" reg="Lanceolaria">Lanceolaria</tp:taxon-name-part><tp:taxon-name-part taxon-name-part-type="species" reg="triformis">triformis</tp:taxon-name-part></tp:taxon-name></italic> (Fig. <xref ref-type="fig" rid="F7">7</xref>). It is the dominant species in the habitat, accounting for 98% of the total density of freshwater mussels.</p></tp:treatment-sec><tp:treatment-sec sec-type="remarks" id="SECID0EKPBG"><title>Remarks.</title><p>The placement of the new species in <italic><tp:taxon-name><tp:taxon-name-part taxon-name-part-type="genus" reg="Diaurora">Diaurora</tp:taxon-name-part></tp:taxon-name></italic> is supported by both morphology and molecular phylogenetic analysis. <italic><tp:taxon-name><tp:taxon-name-part taxon-name-part-type="genus" reg="Diaurora">Diaurora</tp:taxon-name-part><tp:taxon-name-part taxon-name-part-type="species" reg="laeve">laeve</tp:taxon-name-part></tp:taxon-name></italic> sp. nov. can be easily distinguished from <italic><tp:taxon-name><tp:taxon-name-part taxon-name-part-type="genus" reg="Diaurora">D.</tp:taxon-name-part><tp:taxon-name-part taxon-name-part-type="species" reg="aurorea">aurorea</tp:taxon-name-part></tp:taxon-name></italic> by its reniform shell, smaller zigzag sculptured area, and irregular rays on the shell. The different habitat preferences of <italic><tp:taxon-name><tp:taxon-name-part taxon-name-part-type="genus" reg="Diaurora">Diaurora</tp:taxon-name-part><tp:taxon-name-part taxon-name-part-type="species" reg="laeve">laeve</tp:taxon-name-part></tp:taxon-name></italic> sp. nov. and <italic><tp:taxon-name><tp:taxon-name-part taxon-name-part-type="genus" reg="Diaurora">D.</tp:taxon-name-part><tp:taxon-name-part taxon-name-part-type="species" reg="aurorea">aurorea</tp:taxon-name-part></tp:taxon-name></italic> may have led to their differentiation. <italic><tp:taxon-name><tp:taxon-name-part taxon-name-part-type="genus" reg="Diaurora">Diaurora</tp:taxon-name-part><tp:taxon-name-part taxon-name-part-type="species" reg="aurorea">aurorea</tp:taxon-name-part></tp:taxon-name></italic> is commonly found in the middle reaches of sandy substrate tributaries, while <italic><tp:taxon-name><tp:taxon-name-part taxon-name-part-type="genus" reg="Diaurora">Diaurora</tp:taxon-name-part><tp:taxon-name-part taxon-name-part-type="species" reg="laeve">laeve</tp:taxon-name-part></tp:taxon-name></italic> sp. nov. prefers to inhabit the upper reaches of pebbly substrate tributaries. In recent years, with more in-depth investigations and field surveys, new freshwater mussel species such as <italic><tp:taxon-name><tp:taxon-name-part taxon-name-part-type="genus" reg="Inversidens">Inversidens</tp:taxon-name-part><tp:taxon-name-part taxon-name-part-type="species" reg="rentianensis">rentianensis</tp:taxon-name-part></tp:taxon-name></italic> Wu &amp; Wu, 2021 and <italic><tp:taxon-name><tp:taxon-name-part taxon-name-part-type="genus" reg="Pseudocuneopsis">Pseudocuneopsis</tp:taxon-name-part><tp:taxon-name-part taxon-name-part-type="species" reg="sichuanensis">sichuanensis</tp:taxon-name-part></tp:taxon-name></italic> Huang, Dai, Chen &amp; Wu, 2022 have been discovered in small tributaries of China (<xref ref-type="bibr" rid="B39">Wu et al. 2021</xref>; <xref ref-type="bibr" rid="B40">Wu et al. 2022</xref>). These findings suggest that the diversity of freshwater mussels in small tributaries of China remains to be fully explored, and future extensive exploration may lead to the discovery of other yet-to-be-described species.</p></tp:treatment-sec><tp:treatment-sec><!--Section generated to contain objects referenced in tp:taxon-treatment.--><fig id="F3" position="float" orientation="portrait"><object-id xmlns:xlink="http://www.w3.org/1999/xlink" content-type="doi" xlink:type="simple">10.3897/zookeys.1173.106148.figure3</object-id><object-id xmlns:xlink="http://www.w3.org/1999/xlink" content-type="arpha" xlink:type="simple">78365FC4-27BA-5B1A-9430-97BE97DE17BE</object-id><label>Figure 3.</label><caption><p>Specimens of <italic><tp:taxon-name><tp:taxon-name-part taxon-name-part-type="genus" reg="Diaurora">Diaurora</tp:taxon-name-part></tp:taxon-name></italic> and <italic><tp:taxon-name><tp:taxon-name-part taxon-name-part-type="genus" reg="Acuticosta">Acuticosta</tp:taxon-name-part><tp:taxon-name-part taxon-name-part-type="species" reg="chinensis">chinensis</tp:taxon-name-part></tp:taxon-name></italic><bold>A</bold><italic><tp:taxon-name><tp:taxon-name-part taxon-name-part-type="genus" reg="Diaurora">Diaurora</tp:taxon-name-part><tp:taxon-name-part taxon-name-part-type="species" reg="aurorea">aurorea</tp:taxon-name-part></tp:taxon-name></italic>, 22_NCU_XPWU_DA03 <bold>B</bold><italic><tp:taxon-name><tp:taxon-name-part taxon-name-part-type="genus" reg="Diaurora">Diaurora</tp:taxon-name-part><tp:taxon-name-part taxon-name-part-type="species" reg="laeve">laeve</tp:taxon-name-part></tp:taxon-name></italic> sp. nov., holotype: 22_NCU_XPWU_DL01 <bold>C</bold><italic><tp:taxon-name><tp:taxon-name-part taxon-name-part-type="genus" reg="Acuticosta">Acuticosta</tp:taxon-name-part><tp:taxon-name-part taxon-name-part-type="species" reg="chinensis">chinensis</tp:taxon-name-part></tp:taxon-name></italic>, 22_NCU_XPWU_AC01.</p></caption><graphic xmlns:xlink="http://www.w3.org/1999/xlink" xlink:href="zookeys-1173-131_article-106148__-g003.jpg" position="float" orientation="portrait" xlink:type="simple" id="oo_887648.jpg"><uri content-type="original_file" xlink:type="simple">https://binary.pensoft.net/fig/887648</uri></graphic></fig><fig id="F4" position="float" orientation="portrait"><object-id xmlns:xlink="http://www.w3.org/1999/xlink" content-type="doi" xlink:type="simple">10.3897/zookeys.1173.106148.figure4</object-id><object-id xmlns:xlink="http://www.w3.org/1999/xlink" content-type="arpha" xlink:type="simple">9699F935-0128-5639-B10D-495F1954DA61</object-id><label>Figure 4.</label><caption><p>Comparison of the radial pattern on the shell surface in <italic><tp:taxon-name><tp:taxon-name-part taxon-name-part-type="genus" reg="Diaurora">Diaurora</tp:taxon-name-part></tp:taxon-name></italic><bold>A</bold><italic><tp:taxon-name><tp:taxon-name-part taxon-name-part-type="genus" reg="Diaurora">Diaurora</tp:taxon-name-part><tp:taxon-name-part taxon-name-part-type="species" reg="aurorea">aurorea</tp:taxon-name-part></tp:taxon-name></italic>, 22_NCU_XPWU_DA04 <bold>B</bold><italic><tp:taxon-name><tp:taxon-name-part taxon-name-part-type="genus" reg="Diaurora">Diaurora</tp:taxon-name-part><tp:taxon-name-part taxon-name-part-type="species" reg="laeve">laeve</tp:taxon-name-part></tp:taxon-name></italic> sp. nov., 22_NCU_XPWU_DL02.</p></caption><graphic xmlns:xlink="http://www.w3.org/1999/xlink" xlink:href="zookeys-1173-131_article-106148__-g004.jpg" position="float" orientation="portrait" xlink:type="simple" id="oo_887649.jpg"><uri content-type="original_file" xlink:type="simple">https://binary.pensoft.net/fig/887649</uri></graphic></fig><fig id="F5" position="float" orientation="portrait"><object-id xmlns:xlink="http://www.w3.org/1999/xlink" content-type="doi" xlink:type="simple">10.3897/zookeys.1173.106148.figure5</object-id><object-id xmlns:xlink="http://www.w3.org/1999/xlink" content-type="arpha" xlink:type="simple">3C574414-5924-57DC-A4F2-30E3B50D7A69</object-id><label>Figure 5.</label><caption><p>Soft anatomical characters of <italic><tp:taxon-name><tp:taxon-name-part taxon-name-part-type="genus" reg="Diaurora">Diaurora</tp:taxon-name-part></tp:taxon-name></italic><bold>A</bold><italic><tp:taxon-name><tp:taxon-name-part taxon-name-part-type="genus" reg="Diaurora">Diaurora</tp:taxon-name-part><tp:taxon-name-part taxon-name-part-type="species" reg="aurorea">aurorea</tp:taxon-name-part></tp:taxon-name></italic>, 22_NCU_XPWU_DA15 <bold>B</bold><italic><tp:taxon-name><tp:taxon-name-part taxon-name-part-type="genus" reg="Diaurora">Diaurora</tp:taxon-name-part><tp:taxon-name-part taxon-name-part-type="species" reg="laeve">laeve</tp:taxon-name-part></tp:taxon-name></italic> sp. nov., 22_NCU_XPWU_DL50. aam, anterior adductor muscle; pam, posterior adductor muscle; ea, excurrent aperture; ia, incurrent aperture; pia, papillae of the incurrent aperture; pea, papillae of the excurrent aperture; ig, inner gills; og, outer gills; m, mantle; lp, labial palps; vm, visceral mass; f, foot.</p></caption><graphic xmlns:xlink="http://www.w3.org/1999/xlink" xlink:href="zookeys-1173-131_article-106148__-g005.jpg" position="float" orientation="portrait" xlink:type="simple" id="oo_887650.jpg"><uri content-type="original_file" xlink:type="simple">https://binary.pensoft.net/fig/887650</uri></graphic></fig><fig id="F6" position="float" orientation="portrait"><object-id xmlns:xlink="http://www.w3.org/1999/xlink" content-type="doi" xlink:type="simple">10.3897/zookeys.1173.106148.figure6</object-id><object-id xmlns:xlink="http://www.w3.org/1999/xlink" content-type="arpha" xlink:type="simple">3B926745-4D6E-535A-BB04-AC89CE042461</object-id><label>Figure 6.</label><caption><p>Distribution map of <italic><tp:taxon-name><tp:taxon-name-part taxon-name-part-type="genus" reg="Diaurora">Diaurora.</tp:taxon-name-part></tp:taxon-name></italic> Star: type locality of <italic><tp:taxon-name><tp:taxon-name-part taxon-name-part-type="genus" reg="Diaurora">Diaurora</tp:taxon-name-part><tp:taxon-name-part taxon-name-part-type="species" reg="laeve">laeve</tp:taxon-name-part></tp:taxon-name></italic> sp. nov.; solid triangle: type locality of <italic><tp:taxon-name><tp:taxon-name-part taxon-name-part-type="genus" reg="Diaurora">Diaurora</tp:taxon-name-part><tp:taxon-name-part taxon-name-part-type="species" reg="aurorea">aurorea</tp:taxon-name-part></tp:taxon-name></italic>; hollow triangle: new locality of <italic><tp:taxon-name><tp:taxon-name-part taxon-name-part-type="genus" reg="Diaurora">Diaurora</tp:taxon-name-part><tp:taxon-name-part taxon-name-part-type="species" reg="aurorea">aurorea</tp:taxon-name-part></tp:taxon-name></italic>.</p></caption><graphic xmlns:xlink="http://www.w3.org/1999/xlink" xlink:href="zookeys-1173-131_article-106148__-g006.jpg" position="float" orientation="portrait" xlink:type="simple" id="oo_887651.jpg"><uri content-type="original_file" xlink:type="simple">https://binary.pensoft.net/fig/887651</uri></graphic></fig><fig id="F7" position="float" orientation="portrait"><object-id xmlns:xlink="http://www.w3.org/1999/xlink" content-type="doi" xlink:type="simple">10.3897/zookeys.1173.106148.figure7</object-id><object-id xmlns:xlink="http://www.w3.org/1999/xlink" content-type="arpha" xlink:type="simple">FC2291A9-173D-5C4A-9D45-1AD6BB57704C</object-id><label>Figure 7.</label><caption><p>Habitat of <italic><tp:taxon-name><tp:taxon-name-part taxon-name-part-type="genus" reg="Diaurora">Diaurora.</tp:taxon-name-part></tp:taxon-name></italic><bold>A</bold> habitat of <italic><tp:taxon-name><tp:taxon-name-part taxon-name-part-type="genus" reg="Diaurora">Diaurora</tp:taxon-name-part><tp:taxon-name-part taxon-name-part-type="species" reg="aurorea">aurorea</tp:taxon-name-part></tp:taxon-name></italic>, Fuhe River, Fuzhou City, Jiangxi Province, China <bold>B</bold> habitat of <italic><tp:taxon-name><tp:taxon-name-part taxon-name-part-type="genus" reg="Diaurora">Diaurora</tp:taxon-name-part><tp:taxon-name-part taxon-name-part-type="species" reg="laeve">laeve</tp:taxon-name-part></tp:taxon-name></italic> sp. nov., Zishui River, Shaoyang City, Hunan Province, China.</p></caption><graphic xmlns:xlink="http://www.w3.org/1999/xlink" xlink:href="zookeys-1173-131_article-106148__-g007.jpg" position="float" orientation="portrait" xlink:type="simple" id="oo_887652.jpg"><uri content-type="original_file" xlink:type="simple">https://binary.pensoft.net/fig/887652</uri></graphic></fig></tp:treatment-sec><ref-list><ref id="B39"><mixed-citation xmlns:xlink="http://www.w3.org/1999/xlink" xlink:type="simple"><person-group><name name-style="western"><surname>Wu</surname><given-names>RW</given-names></name><name name-style="western"><surname>Liu</surname><given-names>XJ</given-names></name><name name-style="western"><surname>Kondo</surname><given-names>T</given-names></name><name name-style="western"><surname>Ouyang</surname><given-names>S</given-names></name><name name-style="western"><surname>Wu</surname><given-names>XP</given-names></name></person-group> (<year>2021</year>) <article-title>New species of the genus <italic><tp:taxon-name><tp:taxon-name-part taxon-name-part-type="genus">Inversidens</tp:taxon-name-part></tp:taxon-name></italic> Haas, 1911 (<tp:taxon-name><tp:taxon-name-part taxon-name-part-type="order">Unionoida</tp:taxon-name-part></tp:taxon-name>, <tp:taxon-name><tp:taxon-name-part taxon-name-part-type="family">Unionidae</tp:taxon-name-part></tp:taxon-name>, <tp:taxon-name><tp:taxon-name-part taxon-name-part-type="subfamily">Gonideinae</tp:taxon-name-part></tp:taxon-name>) from Jiangxi Province, China.</article-title><source>ZooKeys</source><volume>1054</volume>(<issue>3</issue>): <fpage>85</fpage>–<lpage>93</lpage>. <ext-link xlink:href="10.3897/zookeys.1054.69075" ext-link-type="doi" xlink:type="simple">https://doi.org/10.3897/zookeys.1054.69075</ext-link></mixed-citation></ref><ref id="B40"><mixed-citation xmlns:xlink="http://www.w3.org/1999/xlink" xlink:type="simple"><person-group><name name-style="western"><surname>Wu</surname><given-names>XP</given-names></name><name name-style="western"><surname>Dai</surname><given-names>YT</given-names></name><name name-style="western"><surname>Yin</surname><given-names>N</given-names></name><name name-style="western"><surname>Shu</surname><given-names>FY</given-names></name><name name-style="western"><surname>Chen</surname><given-names>ZG</given-names></name><name name-style="western"><surname>Guo</surname><given-names>L</given-names></name><name name-style="western"><surname>Zhou</surname><given-names>CH</given-names></name><name name-style="western"><surname>Ouyang</surname><given-names>S</given-names></name><name name-style="western"><surname>Huang</surname><given-names>XC</given-names></name></person-group> (<year>2022</year>) <article-title>Mitogenomic phylogeny resolves <italic><tp:taxon-name><tp:taxon-name-part taxon-name-part-type="genus">Cuneopsis</tp:taxon-name-part></tp:taxon-name></italic> (<tp:taxon-name><tp:taxon-name-part taxon-name-part-type="class">Bivalvia</tp:taxon-name-part></tp:taxon-name>: <tp:taxon-name><tp:taxon-name-part taxon-name-part-type="family">Unionidae</tp:taxon-name-part></tp:taxon-name>) as polyphyletic: The description of two new genera and a new species.</article-title><source>Zoologica Scripta</source><volume>51</volume>(<issue>1</issue>): <fpage>1</fpage>–<lpage>12</lpage>. <ext-link xlink:href="10.1111/zsc.12527" ext-link-type="doi" xlink:type="simple">https://doi.org/10.1111/zsc.12527</ext-link></mixed-citation></ref></ref-list></tp:taxon-treatment>
